# Supplementary material for: Primary Cutaneous Multifocal Indolent CD8+ T-Cell Lymphoma: A Novel Primary Cutaneous CD8+ T-Cell Lymphoma
Source: Biomedicines. 2023 Feb 20;11(2):634. doi: 10.3390/biomedicines11020634 (PMC9953132; doi:10.3390/biomedicines11020634)
Supplement: Supplementary file 1 [file biomedicines-11-00634-s001.zip]

Archive with 1 entries (1 files):
- biomedicines-2180560-supplementary.pdf
